# Supplementary material for: Residue analysis evidence for wine enriched with vanilla consumed in Jerusalem on the eve of the Babylonian destruction in 586 BCE
Source: PLoS One. 2022 Mar 29;17(3):e0266085. doi: 10.1371/journal.pone.0266085 (PMC8963535; doi:10.1371/journal.pone.0266085)
Supplement: S3 Table — (XLSX) [file pone.0266085.s007.xlsx]

## Sheet: Sheet1
S3 Table. Summary of RA results of all vessels included in this study
context	No.	sampling context		vessel	sample #	vessel sampling area		# analyzes		vanillin+ vanilla compounds	wine markers					Organic acids	Alcohols		Others
								TLE	WM		tartaric acid + tartrates	organic acids	sugars	glycerol	lactic acid
Structure 17049	1	In Situ, IAA storage room		170483	170430	base		1	1							C16:0, C18:1, C18:0, C20:0			succinic, pimelic, suberic, azelaic
	2				170463_II	base		1	1		√	√				C14:0, C16:0, C18:1, C18:0, C20:0			Arsenous acid, pimelic, azelaic, MAG16:0, MAG18:0
	3				170483_I	base		4	2	√	√	√		√		C12:0, C14:0, C16:0, C18:2, C18:0	C12ol, C13ol, C14ol, C16ol, C17ol, C18ol		C18, C20, {4-Methoxy-2-[(trimethylsilyl)oxy]phenyl}(phenyl)methanone,
	4				170483_II	body		0	4		√	√				C16:0, C18:1, C18:0	C18ol		cyclic octaatomic sulfur, C23-29, benzenamine, 4(1,1,3,3-tetramethylbutyl)-N-[4(1,1,3,3-tatramethylbutyl)phenyl]-
	5	In Situ, IAA storage room		170571	170571_I	base		5	3	√		√		√		C6:0, C9:0, C10:0, C12:0, C14:0, C16:0, C18:1, C18:1; 13, C18:0	C12ol, C16ol, C17ol, C18ol, C20ol		Propylene glycol, diethylene glycol, tripopylen glycol, oxalic, trimethyl 1,2,3-Propanetricarboxylate, 3,4 dimethyl benzoic acid, 1,2,3-Propanetricarboxylic acid (3-Carboxyglutaric acid), octanamine
	6				170571_II	neck		2	1	√				√		C14:0	C12ol, ,C15ol, C16ol, C17ol, C18ol		Propylene glycol, diethylene glycol,
	7	IAA storage room		170463_I	170463_I	base		1	1							C14:0, C16:0, C18:0	C18ol
	8	In Situ, wet, IAA storage room		170577/190142	170577	base		1	0
	9				190142	base		1	0							C16:0, C18:0			C23, C25, C27, C29, C31
	10	IAA storage room		170575	170575	base		1	0							C10:0, C12:0, C14:0, C16:0, C18:1, C18:0	C18ol
	11	IAA storage room		170580	170580	base		1	1							C14:0, C16:0, C18:0	C18ol
	12	IAA storage room		170581	170581	base		1	0
	13	IAA storage room		171029	171029	base		1	0				√	√		C16:0, C18:0
	14	In Situ, wet		190140/1	190140	base		1	0							C16:0, C18:0			C23, C25, C27, C29, C31
	15				190141	base		1	0							C14:0, C16:0, C18:0			C23, C25, C27, C29, C31
	16	In Situ, wet		190143	190143	base		1	0							C14:0, C16:0, C18:0			C23, C25, C27, C29, C31
Building 100	17	Lab (in proximity to exposure)		21748/5	21753	base		2	2	√	√		√			C12:0, C14:0, C16:0, C18:1, C18:0	C16ol, C18ol, C20ol
	18			21748/3	21748_B	base		2	2		√	√		√	√	C6:0, C8:0, C9:0, C12:0, C16:0			butyl glycolate
	19			21748/1	21748_A	base		2	2	√	√	√	√	√		C9:0, C12:0, C14:0, C16:0, C18:0	C14ol C16ol C18ol,		C21-25, Arsenous acid, Oxalic acid
	20				21755	base		2	2	√		√				C12:0, C16:0, C18:0
	21			21674/2	21674	base		2	2		√	√	√	√	√	C6:0, C8:0, C9:0, C10:0, C12:0, C13:0, C14:0, C16:0, C18:0	C18ol		diethylen glycol, butyl glycolate, levoglucosane
	22			21748/4	21687	base		2	2	√	√	√	√	√		C9:0, C12:0, C14:0, C16:0, C18:1, C18:0	C16ol, C18ol
	23			21046/1 (pethos)	21807	base		2	2							C16:0, C17:0, C18:1, C18:0, C20:0, C22:0, C23:0, C24:0			ethylen glycol, C29, azelaic acid
	24			21834/1	21834	base		2	2		√	√		√		C16:0, C18:1, C18:0, C20:0, C22:0, C24:0	C18ol		C29, azelaic acid
